# Supplementary material for: Mesoporous Bioactive Glass-Incorporated Injectable Strontium-Containing Calcium Phosphate Cement Enhanced Osteoconductivity in a Critical-Sized Metaphyseal Defect in Osteoporotic Rats
Source: Bioengineering (Basel). 2023 Oct 16;10(10):1203. doi: 10.3390/bioengineering10101203 (PMC10604136; doi:10.3390/bioengineering10101203)
Supplement: Supplementary file 1 [file bioengineering-10-01203-s001.zip]

Archive with 1 entries (1 files):
- bioengineering-2636953-supplementary.pdf
